# Supplementary material for: Targeted HPTLC Profile, Quantification of Flavonoids and Phenolic Acids, and Antimicrobial Activity of Dodonaea angustifolia (L.f.) Leaves and Flowers
Source: Molecules. 2023 Mar 22;28(6):2870. doi: 10.3390/molecules28062870 (PMC10052987; doi:10.3390/molecules28062870)
Supplement: Supplementary file 1 [file molecules-28-02870-s001.zip]

Archive with 1 entries (1 files):
- molecules-2285248-supplementary.pdf
